# Supplementary material for: For better or worse: Factors predicting outcomes of family care of older people over a one-year period. A six-country European study
Source: PLoS One. 2018 Apr 3;13(4):e0195294. doi: 10.1371/journal.pone.0195294 (PMC5882153; doi:10.1371/journal.pone.0195294)
Supplement: S1 Dataset — (ZIP) [file pone.0195294.s001.zip]

Archive with 1 entries (1 files):
- S1_Dataset.RData
